# Supplementary material for: Time-Resolved Profiling Reveals ATF3 as a Novel Mediator of Endocrine Resistance in Breast Cancer
Source: Cancers (Basel). 2020 Oct 11;12(10):2918. doi: 10.3390/cancers12102918 (PMC7650760; doi:10.3390/cancers12102918)
Supplement: Supplementary file 1 [file cancers-12-02918-s001.zip]

Archive with 3 entries (3 files):
- Supplementary Tables.xls
- western blots-For all Western blot figures, please mark molecular weight for the markers bands..pdf
- Supplementary figures.pdf
